# Supplementary material for: Core Lab Adjudication of the ACURATE neo2 Hemodynamic Performance Using Computed-Tomography-Corrected Left Ventricular Outflow Tract Area
Source: J Clin Med. 2022 Oct 17;11(20):6103. doi: 10.3390/jcm11206103 (PMC9605387; doi:10.3390/jcm11206103)
Supplement: Supplementary file 1 [file jcm-11-06103-s001.zip]

Archive with 1 entries (1 files):
- jcm-1935897-supplementary.pdf
